# Supplementary material for: Sandalwood Sesquiterpene (Z)-α-Santalol Exhibits In Vivo Efficacy Against Madurella mycetomatis in Galleria mellonella Larvae
Source: Molecules. 2025 Oct 15;30(20):4090. doi: 10.3390/molecules30204090 (PMC12566311; doi:10.3390/molecules30204090)
Supplement: Supplementary file 1 [file molecules-30-04090-s001.zip]

Archive with 1 entries (1 files):
- molecules-3819055-supplementary.pdf
